# Supplementary material for: Using de novo assembly to identify structural variation of eight complex immune system gene regions
Source: PLoS Comput Biol. 2021 Aug 3;17(8):e1009254. doi: 10.1371/journal.pcbi.1009254 (PMC8363018; doi:10.1371/journal.pcbi.1009254)
Supplement: S3 Dataset — Table provides a summary of computational resources used for each step in our assembly pipeline (Fig 1A). Columns reflect an identifier for the pipeline step, bioinformatics tool used, the total number of processes run, the average time taken per job, the number of cores allocated to each job and the average memory used per job (computed as the maximum over the lifetime of the job). (XLSX) [file pcbi.1009254.s026.xlsx]

## Sheet: S3 Dataset
Job name	Tool	Number of jobs	Average wall clock time per job (seconds)	Number of CPU cores allocated per job	Average peak memory usage per job (Mb)
align_mgi_reads_to_wga	Minimap2	8	15094	8	32005.5
align_wga_to_b38	Minimap2	1	3623.58	8	16856.9
bionano_hybrid_scaffolding	Bionano Solve	8	276.88	36	71727
biscot2	custom script	8	23.2868	1	92.9013
canu19_wga	Canu	1	58309.5	48	80795.5
close_gaps	TGS-GapCloser	8	322.922	4	1741.48
extract_long_reads	custom script	8	3189.94	1	671.014
extract_regional_reference	Samtools, custom script	8	0.2583	1	73.9188
extract_short_reads	custom script	8	34597.4	4	5835.7
extract_wga_contigs	Samtools, custom script	8	117.387	1	92.6325
map_long_reads_to_wga	Minimap2	1	8337.74	12	38062
merge_aligned_mgi_reads	Samtools	1	34293	8	59.29
pilon_polishing	Pilon	8	105.231	4	2883.58
read_mapping_minimap2	Minimap2	8	85.2624	4	1186.3
remove_foreign_configs	custom script	8	28.1271	1	1028.65
remove_haplotigs	custom script	8	17.272	1	624.462
