# Supplementary material for: Using de novo assembly to identify structural variation of eight complex immune system gene regions
Source: PLoS Comput Biol. 2021 Aug 3;17(8):e1009254. doi: 10.1371/journal.pcbi.1009254 (PMC8363018; doi:10.1371/journal.pcbi.1009254)
Supplement: S4 Dataset — Plots provide further detail of regional k-mer sharing plots shown in Fig 2, with details as described in Fig 2 legend and main text. In the IGK and IGL regions, colors reflect the distinct HV31 scaffolds. (ZIP) [file pcbi.1009254.s027.zip]

Archive with 17 entries (16 files):
- k-mer sharing plots/
- k-mer sharing plots/TRG.png
- __MACOSX/k-mer sharing plots/._TRG.png
- k-mer sharing plots/HLA.png
- __MACOSX/k-mer sharing plots/._HLA.png
- k-mer sharing plots/TRA.png
- __MACOSX/k-mer sharing plots/._TRA.png
- k-mer sharing plots/TRB.png
- __MACOSX/k-mer sharing plots/._TRB.png
- k-mer sharing plots/IGH.png
- __MACOSX/k-mer sharing plots/._IGH.png
- k-mer sharing plots/IGK.png
- __MACOSX/k-mer sharing plots/._IGK.png
- k-mer sharing plots/KIR.png
- __MACOSX/k-mer sharing plots/._KIR.png
- k-mer sharing plots/IGL.png
- __MACOSX/k-mer sharing plots/._IGL.png
